# Supplementary material for: Colonization of methicillin-resistant Staphylococcus aureus and vancomycin-resistant Enterococci and its associated factors in cancer patients at the University of Gondar Comprehensive Specialized Hospital, Northwest Ethiopia
Source: PLoS One. 2025 Feb 7;20(2):e0318242. doi: 10.1371/journal.pone.0318242 (PMC12140114; doi:10.1371/journal.pone.0318242)
Supplement: S4 File — (XLSX) [file pone.0318242.s004.xlsx]

## Sheet: S6_File
Participant_Code	Sex	Age	Age_catagory	Education_status	Cancer_stage	Type_of_cancer	Comorbodity	Antibiotic_usage_within_12month_prior_to_the_study	Residence	White_Blood_Cell_range	Abolute_Neutrophil_Count_range	White_Blood_Cell_count	Absolute_Neutrophil_count	Underwent_chemotherapy_in_the_last_30_days	Length_of_Hospitalization_of_patient	Chemotherapy_cycle	Major_surgery_done_within_the_last_12months	Invasive_procedure_done_in_the_last12month	Staphylococcus_aureus	Saureus_isolated_from_Nasal_site	Saureus_isolated_from_Gastrointestinal_site	Multidrug_resistant_Staphylococcus_aureus_isolated	Methicillin_resistant_Stapylococcus_aureus_isolated	Inducible_clyndamycin_resistance_in_Saureus	Nasal_Saureus_Vancomycin_Sensitivity_Measurment	Nasal_Saureus_Vancomycin_Sensitivity_Interpretation	Nasal_Saureus_Cefoxitin_Sensitivity_Measurment	Nasal_Saureus_Cefoxitin_Sensitivity_Interpretation	Nasal_Saureus_Ciprofloxacillin_Sensitivity_Measurment	Nasal_Saureus_Ciprofloxacillin_Sensitivity_Interpretation	Nasal_Saureus_Doxycycline_Sensitivity_Measurment	Nasal_Saureus_Doxycycline_Sensitivity_Interpretation	Nasal_Saureus_nitrofurantoin_Sensitivity_Measurment	Nasal_Saureus_nitrofurantoin_Sensitivity_Interpretation	Nasal_Saureus_Erythromycin_measurment	Nasal_Saureus_Erythromycin_Interpretation	Nasal_Saureus_clindamycin_Sensitivity_Measurment	Nasal_Saureus_clindamycin_Sensitivity_Interpretation	Nasal_Saureus_Teracycline_Sensitivity_Measurment	Nasal_Saureus_Teracycline_Sensitivity_Interpretation	Nasal_Saureus_Trimethoprim_Sulfamethoxazole_sens_Measurment	Nasal_Saureus_Trimethoprim_Sulfamethoxazole_sens_Interpretation	Nasal_Saureus_chloramphenicol_Sensitivity_Measurment	Nasal_Saureus_chloramphenicol_Sensitivity_Interpretation	Nasal_Saureus_Penicillin_Sensitivity_Measurment	Nasal_Saureus_Penicillin_Sensitivity_Interpretation	Nasal_Saureus_Gentamycin_Sensitivity_Measurment	Nasal_Saureus_Gentamycin_Sensitivity_Interpretation	Gastrointestinal_Saureus_Vancomycin_Sensitivity_Measurment
1	0	23	1	0	4	0	0	1	0	2	0	30400	1200	0	1	1	1	1	1	1	1		1	1	#NULL!		#NULL!		#NULL!		#NULL!		#NULL!		#NULL!		#NULL!		#NULL!		#NULL!		#NULL!		#NULL!		#NULL!		#NULL!
2	0	56	2	1	2	9	1	1	1	1	1	6200	3400	0	1	1	1	1	1	1	1		1	1	#NULL!		#NULL!		#NULL!		#NULL!		#NULL!		#NULL!		#NULL!		#NULL!		#NULL!		#NULL!		#NULL!		#NULL!		#NULL!
3	0	58	2	0	2	9	1	1	0	1	0	11520	1300	0	0	1	1	1	1	1	1		1	1	#NULL!		#NULL!		#NULL!		#NULL!		#NULL!		#NULL!		#NULL!		#NULL!		#NULL!		#NULL!		#NULL!		#NULL!		#NULL!
4	1	56	2	1	0	5	1	1	0	1	2	9000	7400	1	0	5	1	1	0	0	1	No	1	1	2	S	30	S	22	S	22	S	25	S	25	S	26	S	10	R	22	S	24	S	11	R	22	S	#NULL!
5	1	23	1	0	2	0	1	1	1	2	2	11520	7300	0	1	0	1	1	1	1	1		1	1	#NULL!		#NULL!		#NULL!		#NULL!		#NULL!		#NULL!		#NULL!		#NULL!		#NULL!		#NULL!		#NULL!		#NULL!		#NULL!
6	1	75	3	0	2	5	0	0	1	1	0	9100	1100	0	1	0	1	0	0	0	1	No	1	1	2	S	22	S	25	S	26	S	31	S	24	S	26	S	20	S	22	S	24	S	8	R	22	S	#NULL!
7	1	30	1	1	2	9	1	1	0	1	1	5800	3360	1	0	5	1	1	1	1	1		1	1	#NULL!		#NULL!		#NULL!		#NULL!		#NULL!		#NULL!		#NULL!		#NULL!		#NULL!		#NULL!		#NULL!		#NULL!		#NULL!
8	1	50	2	0	2	4	1	1	1	1	1	6200	4260	0	1	1	1	1	1	1	1		1	1	#NULL!		#NULL!		#NULL!		#NULL!		#NULL!		#NULL!		#NULL!		#NULL!		#NULL!		#NULL!		#NULL!		#NULL!		#NULL!
9	0	72	3	1	4	9	1	0	0	1	1	3400	1700	1	0	5	0	1	0	0	1	No	1	1	4	I	31	S	28	S	11	R	22	S	22	S	23	S	6	R	20	S	22	S	24	S	24	S	#NULL!
10	1	47	2	0	4	9	0	0	0	1	1	5600	2510	0	1	0	1	1	0	0	1	No	1	1	2	S	22	S	20	S	22	S	28	S	6	R	20	S	19	S	20	S	25	S	22	S	20	S	#NULL!
11	0	50	2	3	3	0	1	1	1	1	1	3000	1425	1	0	5	1	0	1	1	1		1	1	#NULL!		#NULL!		#NULL!		#NULL!		#NULL!		#NULL!		#NULL!		#NULL!		#NULL!		#NULL!		#NULL!		#NULL!		#NULL!
12	1	28	1	2	3	2	0	1	1	1	0	3000	1180	1	0	5	1	1	0	1	0	No	1	1	#NULL!		#NULL!		#NULL!		#NULL!		#NULL!		#NULL!		#NULL!		#NULL!		#NULL!		#NULL!		#NULL!		#NULL!		4
13	0	56	2	1	2	4	1	1	1	1	0	3400	1300	0	1	1	1	1	1	1	1		1	1	#NULL!		#NULL!		#NULL!		#NULL!		#NULL!		#NULL!		#NULL!		#NULL!		#NULL!		#NULL!		#NULL!		#NULL!		#NULL!
14	1	57	2	1	1	9	0	1	0	1	1	6630	4150	0	1	0	1	0	1	1	1		1	1	#NULL!		#NULL!		#NULL!		#NULL!		#NULL!		#NULL!		#NULL!		#NULL!		#NULL!		#NULL!		#NULL!		#NULL!		#NULL!
15	1	42	2	2	1	2	1	1	1	1	1	3000	1600	0	0	3	1	1	0	0	1	No	1	1	2	S	25	S	25	S	8	R	23	S	30	S	32	S	6	R	20	S	30	S	24	S	28	S	#NULL!
16	0	70	3	0	3	1	0	1	0	2	1	294900	6700	1	0	5	1	1	1	1	1		1	1	#NULL!		#NULL!		#NULL!		#NULL!		#NULL!		#NULL!		#NULL!		#NULL!		#NULL!		#NULL!		#NULL!		#NULL!		#NULL!
17	0	40	1	0	1	1	1	0	0	1	1	6200	3600	1	0	5	1	0	1	1	1		1	1	#NULL!		#NULL!		#NULL!		#NULL!		#NULL!		#NULL!		#NULL!		#NULL!		#NULL!		#NULL!		#NULL!		#NULL!		#NULL!
18	1	19	1	2	2	0	1	1	1	1	0	4300	1350	0	0	0	1	1	0	0	1	R5	1	1	2	S	22	S	22	S	10	R	10	R	24	S	8	R	6	R	22	S	22	S	6	R	10	R	#NULL!
19	0	45	2	0	3	1	1	1	0	1	1	5400	2100	1	0	5	1	1	1	1	1		1	1	#NULL!		#NULL!		#NULL!		#NULL!		#NULL!		#NULL!		#NULL!		#NULL!		#NULL!		#NULL!		#NULL!		#NULL!		#NULL!
20	1	38	1	0	1	2	1	0	0	1	0	6400	1200	0	1	1	0	1	0	0	1	No	1	1	2	S	25	S	24	S	10	R	22	S	28	S	27	S	10	R	18	S	30	S	6	R	16	S	#NULL!
21	0	42	2	1	2	4	1	1	1	1	1	6400	4000	1	0	5	1	1	1	1	1		1	1	#NULL!		#NULL!		#NULL!		#NULL!		#NULL!		#NULL!		#NULL!		#NULL!		#NULL!		#NULL!		#NULL!		#NULL!		#NULL!
22	1	37	1	1	2	2	1	1	0	1	1	4400	2410	1	0	5	1	1	0	0	1	No	1	1	2	S	25	S	25	S	10	R	22	S	30	S	32	S	10	R	20	S	30	S	22	S	22	S	#NULL!
23	0	27	1	0	2	9	1	1	0	2	2	11520	7300	1	0	5	1	1	1	1	1		1	1	#NULL!		#NULL!		#NULL!		#NULL!		#NULL!		#NULL!		#NULL!		#NULL!		#NULL!		#NULL!		#NULL!		#NULL!		#NULL!
24	0	42	2	3	2	4	1	1	1	1	1	8700	2900	0	1	3	1	1	1	1	1		1	1	#NULL!		#NULL!		#NULL!		#NULL!		#NULL!		#NULL!		#NULL!		#NULL!		#NULL!		#NULL!		#NULL!		#NULL!		#NULL!
25	0	47	2	2	0	9	1	1	1	1	1	7200	2030	1	0	5	1	0	1	1	1		1	1	#NULL!		#NULL!		#NULL!		#NULL!		#NULL!		#NULL!		#NULL!		#NULL!		#NULL!		#NULL!		#NULL!		#NULL!		#NULL!
26	0	54	2	0	2	9	1	1	0	1	0	5000	1020	1	0	5	1	0	1	1	1		1	1	#NULL!		#NULL!		#NULL!		#NULL!		#NULL!		#NULL!		#NULL!		#NULL!		#NULL!		#NULL!		#NULL!		#NULL!		#NULL!
27	1	43	2	1	0	2	0	1	1	1	1	6000	2200	1	0	5	0	1	0	1	0	No	1	1	#NULL!		#NULL!		#NULL!		#NULL!		#NULL!		#NULL!		#NULL!		#NULL!		#NULL!		#NULL!		#NULL!		#NULL!		2
28	1	40	1	1	4	5	1	1	0	0	0	3000	850	0	1	0	1	1	0	0	1	R5	0	0	4	I	8	R	10	R	8	R	18	S	6	R	32	S	8	R	8	R	30	S	6	R	10	S	#NULL!
29	0	44	2	1	1	1	1	1	1	1	1	3500	1900	0	1	4	0	0	1	1	1		1	1	#NULL!		#NULL!		#NULL!		#NULL!		#NULL!		#NULL!		#NULL!		#NULL!		#NULL!		#NULL!		#NULL!		#NULL!		#NULL!
30	1	63	3	0	0	2	1	1	0	1	0	5000	1200	0	1	0	0	1	0	0	1	R6	0	1	2	S	8	R	10	R	10	R	22	S	10	R	10	R	6	R	10	R	25	S	8	R	23	S	#NULL!
31	1	57	2	3	2	4	1	1	1	1	1	7000	1590	0	0	1	1	1	1	1	1		1	1	#NULL!		#NULL!		#NULL!		#NULL!		#NULL!		#NULL!		#NULL!		#NULL!		#NULL!		#NULL!		#NULL!		#NULL!		#NULL!
32	1	34	1	0	1	9	1	1	0	1	1	6700	4700	1	0	5	0	1	1	1	1		1	1	#NULL!		#NULL!		#NULL!		#NULL!		#NULL!		#NULL!		#NULL!		#NULL!		#NULL!		#NULL!		#NULL!		#NULL!		#NULL!
33	0	57	2	1	2	6	1	1	1	1	1	3000	1500	0	0	1	1	1	1	1	1		1	1	#NULL!		#NULL!		#NULL!		#NULL!		#NULL!		#NULL!		#NULL!		#NULL!		#NULL!		#NULL!		#NULL!		#NULL!		#NULL!
34	1	38	1	0	3	0	1	1	0	1	0	5900	1100	0	0	1	1	1	0	0	1	R4	0	0	6	I	16	R	25	S	10	R	30	S	8	R	27	S	6	R	10	R	22	S	10	R	25	S	#NULL!
36	1	20	1	1	1	2	1	1	0	1	1	3900	2000	0	1	1	0	1	1	1	1		1	1	#NULL!		#NULL!		#NULL!		#NULL!		#NULL!		#NULL!		#NULL!		#NULL!		#NULL!		#NULL!		#NULL!		#NULL!		#NULL!
37	1	50	2	0	4	5	1	1	0	1	1	7600	5200	1	1	5	1	1	1	1	1		1	1	#NULL!		#NULL!		#NULL!		#NULL!		#NULL!		#NULL!		#NULL!		#NULL!		#NULL!		#NULL!		#NULL!		#NULL!		#NULL!
37	1	46	2	1	0	2	1	1	1	1	1	6300	2100	1	1	5	1	1	0	0	1	No	1	1	2	S	23	S	22	S	6	R	22	S	30	S	30	S	6	R	22	S	28	S	6	R	24	S	#NULL!
38	0	59	2	0	4	9	1	1	0	1	0	5900	1000	0	1	2	1	1	0	1	0	No	1	1	#NULL!		#NULL!		#NULL!		#NULL!		#NULL!		#NULL!		#NULL!		#NULL!		#NULL!		#NULL!		#NULL!		#NULL!		2
39	0	65	3	0	4	9	0	1	0	1	1	6300	1750	1	0	5	1	1	1	1	1		1	1	#NULL!		#NULL!		#NULL!		#NULL!		#NULL!		#NULL!		#NULL!		#NULL!		#NULL!		#NULL!		#NULL!		#NULL!		#NULL!
40	1	39	1	2	0	6	1	1	1	1	1	8600	5400	0	1	1	1	1	0	0	1	No	1	1	4	S	23	S	18	I	10	R	22	I	25	S	21	S	6	R	21	S	26	S	12	R	24	S	#NULL!
41	0	32	1	1	4	0	1	1	1	1	1	3800	1600	1	0	5	1	1	1	1	1		1	1	#NULL!		#NULL!		#NULL!		#NULL!		#NULL!		#NULL!		#NULL!		#NULL!		#NULL!		#NULL!		#NULL!		#NULL!		#NULL!
42	1	36	1	0	0	2	1	0	0	2	1	11400	4000	0	1	1	1	1	1	1	1		1	1	#NULL!		#NULL!		#NULL!		#NULL!		#NULL!		#NULL!		#NULL!		#NULL!		#NULL!		#NULL!		#NULL!		#NULL!		#NULL!
43	1	60	2	0	4	6	1	1	0	1	1	3200	1600	1	0	5	1	1	1	1	1		1	1	#NULL!		#NULL!		#NULL!		#NULL!		#NULL!		#NULL!		#NULL!		#NULL!		#NULL!		#NULL!		#NULL!		#NULL!		#NULL!
44	1	30	1	2	4	0	0	1	1	2	1	10300	6700	1	0	5	1	1	1	1	1		1	1	#NULL!		#NULL!		#NULL!		#NULL!		#NULL!		#NULL!		#NULL!		#NULL!		#NULL!		#NULL!		#NULL!		#NULL!		#NULL!
45	1	38	1	1	2	2	1	1	1	0	0	3000	950	0	1	1	1	0	0	0	1	R5	0	0	4	I	19	R	12	R	10	R	22	S	6	R	30	S	6	R	8	R	24	S	19	R	8	R	#NULL!
46	1	38	1	0	2	3	1	1	1	1	1	4900	1500	1	0	5	1	1	0	0	1	No	1	1	2	S	23	S	24	S	22	S	25	S	25	S	25	S	20	S	10	R	28	S	22	S	24	S	#NULL!
47	0	32	1	1	2	0	1	0	1	1	0	4200	1300	0	0	0	1	0	1	1	1		1	1	#NULL!		#NULL!		#NULL!		#NULL!		#NULL!		#NULL!		#NULL!		#NULL!		#NULL!		#NULL!		#NULL!		#NULL!		#NULL!
48	0	52	2	3	2	4	1	1	0	1	0	7670	1350	0	1	2	0	1	0	0	1	R3	0	1	4	I	19	R	22	S	8	R	25	S	25	S	30	S	6	R	10	R	26	S	6	R	22	S	#NULL!
49	1	38	1	3	3	5	0	0	1	1	0	6200	1200	1	1	5	1	1	1	1	1		1	1	#NULL!		#NULL!		#NULL!		#NULL!		#NULL!		#NULL!		#NULL!		#NULL!		#NULL!		#NULL!		#NULL!		#NULL!		#NULL!
50	1	57	2	2	2	9	1	1	0	1	1	8160	4300	0	1	1	1	1	0	1	0	No	1	1	#NULL!		#NULL!		#NULL!		#NULL!		#NULL!		#NULL!		#NULL!		#NULL!		#NULL!		#NULL!		#NULL!		#NULL!		2
51	1	41	2	2	3	2	1	1	1	1	1	4400	2000	1	0	5	1	1	1	1	1		1	1	#NULL!		#NULL!		#NULL!		#NULL!		#NULL!		#NULL!		#NULL!		#NULL!		#NULL!		#NULL!		#NULL!		#NULL!		#NULL!
52	1	43	2	0	0	2	1	1	1	1	1	6800	4760	1	0	5	0	1	0	0	1	No	1	1	2	S	24	S	24	S	16	S	26	S	18	S	23	S	22	S	8	R	26	S	11	R	21	S	#NULL!
53	1	35	1	1	1	2	1	0	0	1	0	5100	1100	1	0	5	0	1	0	0	1	No	1	1	2	S	34	S	30	S	18	S	26	S	28	S	30	S	6	R	10	R	29	S	29	S	30	S	#NULL!
54	0	67	3	1	4	0	1	0	0	1	1	5600	2800	1	0	5	1	1	1	1	1		1	1	#NULL!		#NULL!		#NULL!		#NULL!		#NULL!		#NULL!		#NULL!		#NULL!		#NULL!		#NULL!		#NULL!		#NULL!		#NULL!
55	1	50	2	0	1	5	1	1	1	1	1	6200	4600	0	1	0	1	1	1	1	1		1	1	#NULL!		#NULL!		#NULL!		#NULL!		#NULL!		#NULL!		#NULL!		#NULL!		#NULL!		#NULL!		#NULL!		#NULL!		#NULL!
56	1	40	1	1	2	3	1	0	0	1	1	8000	5200	1	0	5	0	0	1	1	1		1	1	#NULL!		#NULL!		#NULL!		#NULL!		#NULL!		#NULL!		#NULL!		#NULL!		#NULL!		#NULL!		#NULL!		#NULL!		#NULL!
57	1	47	2	0	0	6	1	1	1	1	0	6500	1200	1	1	5	1	1	1	1	1		1	1	#NULL!		#NULL!		#NULL!		#NULL!		#NULL!		#NULL!		#NULL!		#NULL!		#NULL!		#NULL!		#NULL!		#NULL!		#NULL!
58	0	61	3	1	2	0	0	1	0	1	1	3400	2000	0	1	1	1	1	0	0	1	No	1	1	1	S	31	S	29	S	18	S	25	S	24	S	24	S	18	S	8	R	18	S	20	S	30	S	#NULL!
59	1	35	1	2	0	2	1	1	1	1	1	5400	3200	1	0	5	0	1	1	1	1		1	1	#NULL!		#NULL!		#NULL!		#NULL!		#NULL!		#NULL!		#NULL!		#NULL!		#NULL!		#NULL!		#NULL!		#NULL!		#NULL!
60	1	32	1	1	4	9	1	1	1	1	0	3000	600	1	0	5	1	1	1	1	1		1	1	#NULL!		#NULL!		#NULL!		#NULL!		#NULL!		#NULL!		#NULL!		#NULL!		#NULL!		#NULL!		#NULL!		#NULL!		#NULL!
61	1	45	2	1	2	2	1	0	1	1	1	5400	2500	0	1	4	0	1	0	0	1	No	1	0	2	S	28	S	20	S	24	S	25	S	6	R	25	S	20	S	10	R	24	S	20	S	23	S	#NULL!
62	0	62	3	0	0	0	1	1	0	2	0	20300	900	1	0	5	1	1	0	1	0	No	1	1	#NULL!		#NULL!		#NULL!		#NULL!		#NULL!		#NULL!		#NULL!		#NULL!		#NULL!		#NULL!		#NULL!		#NULL!		2
63	1	52	2	0	0	2	1	1	0	1	1	3700	1130	0	0	4	1	1	1	1	1		1	1	#NULL!		#NULL!		#NULL!		#NULL!		#NULL!		#NULL!		#NULL!		#NULL!		#NULL!		#NULL!		#NULL!		#NULL!		#NULL!
64	0	54	2	0	4	0	1	1	0	2	1	56650	7700	0	1	0	1	1	0	0	1	R8	0	1	6	I	8	R	6	R	6	R	20	S	6	R	6	R	6	R	22	S	30	S	6	R	10	R	#NULL!
65	0	56	2	2	2	3	1	1	1	1	0	4500	1080	0	1	1	1	1	1	1	1		1	1	#NULL!		#NULL!		#NULL!		#NULL!		#NULL!		#NULL!		#NULL!		#NULL!		#NULL!		#NULL!		#NULL!		#NULL!		#NULL!
66	0	60	2	0	2	3	1	1	0	1	1	9000	4700	1	0	5	1	1	0	0	1	No	1	1	2	S	30	S	24	S	8	S	25	S	27	S	29	S	24	S	6	R	26	S	17	R	24	S	#NULL!
67	1	56	2	0	0	2	1	1	0	1	1	7400	4900	1	0	5	1	1	1	1	1		1	1	#NULL!		#NULL!		#NULL!		#NULL!		#NULL!		#NULL!		#NULL!		#NULL!		#NULL!		#NULL!		#NULL!		#NULL!		#NULL!
68	1	35	1	3	1	2	1	0	1	1	1	6300	3450	1	0	5	0	1	1	1	1		1	1	#NULL!		#NULL!		#NULL!		#NULL!		#NULL!		#NULL!		#NULL!		#NULL!		#NULL!		#NULL!		#NULL!		#NULL!		#NULL!
69	0	65	3	0	4	1	1	0	1	1	2	10000	7100	0	0	1	0	0	0	0	1	R4	0	1	2	S	19	R	25	S	10	R	22	S	22	S	22	S	8	R	24	S	26	S	14	R	10	R	#NULL!
70	0	68	3	0	4	0	0	1	0	2	1	44200	6400	1	1	5	1	1	1	1	1		1	1	#NULL!		#NULL!		#NULL!		#NULL!		#NULL!		#NULL!		#NULL!		#NULL!		#NULL!		#NULL!		#NULL!		#NULL!		#NULL!
71	1	80	3	0	4	0	1	1	0	2	2	13300	11000	1	0	5	1	1	1	1	1		1	1	#NULL!		#NULL!		#NULL!		#NULL!		#NULL!		#NULL!		#NULL!		#NULL!		#NULL!		#NULL!		#NULL!		#NULL!		#NULL!
72	1	45	2	0	2	9	1	1	1	1	1	4200	1500	0	1	3	1	1	0	1	0	No	1	1	#NULL!		#NULL!		#NULL!		#NULL!		#NULL!		#NULL!		#NULL!		#NULL!		#NULL!		#NULL!		#NULL!		#NULL!		2
73	0	68	3	0	0	1	1	1	0	1	1	9000	4500	0	0	1	1	1	1	1	1		1	1	#NULL!		#NULL!		#NULL!		#NULL!		#NULL!		#NULL!		#NULL!		#NULL!		#NULL!		#NULL!		#NULL!		#NULL!		#NULL!
74	0	38	1	2	3	9	1	0	0	1	1	5600	3100	1	0	5	0	1	0	0	1	R4	0	0	4	I	18	R	28	S	6	R	20	S	10	R	28	S	6	R	8	R	30	S	16	R	25	S	#NULL!
75	0	67	3	1	3	1	0	1	0	1	1	4200	1750	1	0	5	1	0	1	1	1		1	1	#NULL!		#NULL!		#NULL!		#NULL!		#NULL!		#NULL!		#NULL!		#NULL!		#NULL!		#NULL!		#NULL!		#NULL!		#NULL!
76	0	56	2	1	4	9	1	1	1	1	1	5600	2200	1	0	5	1	1	0	0	1	No	1	1	2	S	30	S	23	S	6	R	22	S	26	S	25	S	6	R	22	S	28	S	10	R	20	S	#NULL!
77	1	44	2	1	3	9	1	1	1	1	1	7800	2700	1	0	5	0	1	1	1	1		1	1	#NULL!		#NULL!		#NULL!		#NULL!		#NULL!		#NULL!		#NULL!		#NULL!		#NULL!		#NULL!		#NULL!		#NULL!		#NULL!
78	0	45	2	0	1	3	1	1	1	1	1	8000	4410	0	1	1	1	1	1	1	1		1	1	#NULL!		#NULL!		#NULL!		#NULL!		#NULL!		#NULL!		#NULL!		#NULL!		#NULL!		#NULL!		#NULL!		#NULL!		#NULL!
79	0	56	2	0	3	9	0	1	0	1	1	6500	2200	1	0	5	1	1	0	0	1	No	1	1	4	I	24	S	22	S	20	S	23	S	22	S	22	S	6	R	20	S	8	R	10	R	24	S	#NULL!
80	0	54	2	0	0	6	1	1	0	1	1	6500	2100	0	1	2	1	1	1	1	1		1	1	#NULL!		#NULL!		#NULL!		#NULL!		#NULL!		#NULL!		#NULL!		#NULL!		#NULL!		#NULL!		#NULL!		#NULL!		#NULL!
81	0	74	3	0	4	0	1	1	1	1	1	5800	2500	1	0	5	1	1	1	1	1		1	1	#NULL!		#NULL!		#NULL!		#NULL!		#NULL!		#NULL!		#NULL!		#NULL!		#NULL!		#NULL!		#NULL!		#NULL!		#NULL!
82	0	46	2	1	1	1	1	1	0	1	1	5400	1870	0	1	1	1	0	1	1	1		1	1	#NULL!		#NULL!		#NULL!		#NULL!		#NULL!		#NULL!		#NULL!		#NULL!		#NULL!		#NULL!		#NULL!		#NULL!		#NULL!
83	0	59	2	0	3	1	1	0	0	1	2	10000	7400	1	0	5	0	0	0	1	0	R3	1	1	#NULL!		#NULL!		#NULL!		#NULL!		#NULL!		#NULL!		#NULL!		#NULL!		#NULL!		#NULL!		#NULL!		#NULL!		2
84	0	72	3	0	1	0	0	1	0	2	1	32300	5500	1	1	5	1	1	1	1	1		1	1	#NULL!		#NULL!		#NULL!		#NULL!		#NULL!		#NULL!		#NULL!		#NULL!		#NULL!		#NULL!		#NULL!		#NULL!		#NULL!
85	1	38	1	2	3	2	1	1	1	1	1	6500	2800	1	0	5	1	1	1	1	1		1	1	#NULL!		#NULL!		#NULL!		#NULL!		#NULL!		#NULL!		#NULL!		#NULL!		#NULL!		#NULL!		#NULL!		#NULL!		#NULL!
86	0	54	2	0	0	0	1	1	0	2	2	20200	9100	0	1	1	1	1	1	1	1		1	1	#NULL!		#NULL!		#NULL!		#NULL!		#NULL!		#NULL!		#NULL!		#NULL!		#NULL!		#NULL!		#NULL!		#NULL!		#NULL!
87	1	52	2	0	3	9	1	1	1	1	1	3700	1580	1	0	5	1	1	1	1	1		1	1	#NULL!		#NULL!		#NULL!		#NULL!		#NULL!		#NULL!		#NULL!		#NULL!		#NULL!		#NULL!		#NULL!		#NULL!		#NULL!
88	0	63	3	1	2	9	1	1	1	1	2	9600	7200	1	0	5	1	1	1	1	1		1	1	#NULL!		#NULL!		#NULL!		#NULL!		#NULL!		#NULL!		#NULL!		#NULL!		#NULL!		#NULL!		#NULL!		#NULL!		#NULL!
89	1	32	1	2	2	9	1	1	1	1	1	6700	2600	0	1	2	1	1	1	1	1		1	1	#NULL!		#NULL!		#NULL!		#NULL!		#NULL!		#NULL!		#NULL!		#NULL!		#NULL!		#NULL!		#NULL!		#NULL!		#NULL!
90	0	53	2	1	2	9	0	1	1	1	1	7600	2900	1	0	5	1	1	1	1	1		1	1	#NULL!		#NULL!		#NULL!		#NULL!		#NULL!		#NULL!		#NULL!		#NULL!		#NULL!		#NULL!		#NULL!		#NULL!		#NULL!
91	0	56	2	0	0	9	1	1	0	1	1	5600	1550	0	1	1	1	0	1	1	1		1	1	#NULL!		#NULL!		#NULL!		#NULL!		#NULL!		#NULL!		#NULL!		#NULL!		#NULL!		#NULL!		#NULL!		#NULL!		#NULL!
92	0	60	2	0	4	0	1	1	1	2	0	11000	1000	1	0	5	1	1	0	0	1	R4	0	1	6	I	14	R	25	S	10	R	27	S	26	S	26	S	6	R	10	R	25	S	12	R	24	S	#NULL!
93	0	41	2	0	0	6	1	1	0	1	1	9500	4300	0	1	1	1	1	1	1	1		1	1	#NULL!		#NULL!		#NULL!		#NULL!		#NULL!		#NULL!		#NULL!		#NULL!		#NULL!		#NULL!		#NULL!		#NULL!		#NULL!
94	1	37	1	1	0	9	1	1	0	1	1	6500	3200	0	1	1	1	1	1	1	1		1	1	#NULL!		#NULL!		#NULL!		#NULL!		#NULL!		#NULL!		#NULL!		#NULL!		#NULL!		#NULL!		#NULL!		#NULL!		#NULL!
95	0	52	2	2	4	9	1	1	1	1	2	12000	7800	1	0	5	1	1	1	1	1		1	1	#NULL!		#NULL!		#NULL!		#NULL!		#NULL!		#NULL!		#NULL!		#NULL!		#NULL!		#NULL!		#NULL!		#NULL!		#NULL!
96	1	39	1	0	4	9	1	0	1	1	1	8700	3330	1	0	5	0	1	1	1	1		1	1	#NULL!		#NULL!		#NULL!		#NULL!		#NULL!		#NULL!		#NULL!		#NULL!		#NULL!		#NULL!		#NULL!		#NULL!		#NULL!
97	0	60	2	0	2	9	1	1	0	1	1	7600	3600	0	1	2	1	1	1	1	1		1	1	#NULL!		#NULL!		#NULL!		#NULL!		#NULL!		#NULL!		#NULL!		#NULL!		#NULL!		#NULL!		#NULL!		#NULL!		#NULL!
98	0	40	1	0	2	4	1	1	1	1	0	8500	1200	0	1	2	1	1	0	0	1	R4	0	1	6	I	10	R	22	S	10	R	22	S	22	S	22	S	8	R	10	R	28	S	12	R	24	S	#NULL!
99	1	55	1	0	4	3	1	1	0	1	1	6400	2500	0	1	0	1	1	1	1	1		1	1	#NULL!		#NULL!		#NULL!		#NULL!		#NULL!		#NULL!		#NULL!		#NULL!		#NULL!		#NULL!		#NULL!		#NULL!		#NULL!
100	1	49	2	0	4	1	1	1	0	1	1	5600	2000	1	0	5	1	1	1	1	1		1	1	#NULL!		#NULL!		#NULL!		#NULL!		#NULL!		#NULL!		#NULL!		#NULL!		#NULL!		#NULL!		#NULL!		#NULL!		#NULL!
101	1	53	2	0	4	5	1	1	0	1	1	8000	4500	1	1	0	1	1	1	1	1		1	1	#NULL!		#NULL!		#NULL!		#NULL!		#NULL!		#NULL!		#NULL!		#NULL!		#NULL!		#NULL!		#NULL!		#NULL!		#NULL!
102	0	55	2	0	0	1	0	0	0	1	1	5700	2000	1	0	5	1	0	1	1	1		1	1	#NULL!		#NULL!		#NULL!		#NULL!		#NULL!		#NULL!		#NULL!		#NULL!		#NULL!		#NULL!		#NULL!		#NULL!		#NULL!
103	0	38	1	1	4	0	1	1	1	1	0	6500	800	1	0	0	1	0	0	0	1	R5	0	1	2	S	12	R	12	R	10	R	22	S	24	S	23	S	10	R	8	R	28	S	10	R	22	S	#NULL!
104	1	36	1	0	3	1	1	0	0	1	1	5800	2500	1	0	5	1	1	1	1	1		1	1	#NULL!		#NULL!		#NULL!		#NULL!		#NULL!		#NULL!		#NULL!		#NULL!		#NULL!		#NULL!		#NULL!		#NULL!		#NULL!
105	0	48	2	2	2	6	1	0	1	1	1	5600	2410	1	0	5	1	1	1	1	1		1	1	#NULL!		#NULL!		#NULL!		#NULL!		#NULL!		#NULL!		#NULL!		#NULL!		#NULL!		#NULL!		#NULL!		#NULL!		#NULL!
106	0	43	2	1	2	1	1	1	0	1	1	5400	1850	0	0	2	1	0	1	1	1		1	1	#NULL!		#NULL!		#NULL!		#NULL!		#NULL!		#NULL!		#NULL!		#NULL!		#NULL!		#NULL!		#NULL!		#NULL!		#NULL!
107	1	36	1	3	1	9	1	1	1	1	0	7200	1000	0	0	1	1	1	1	1	1		1	1	#NULL!		#NULL!		#NULL!		#NULL!		#NULL!		#NULL!		#NULL!		#NULL!		#NULL!		#NULL!		#NULL!		#NULL!		#NULL!
108	0	52	2	0	4	0	1	1	0	1	1	6000	2600	1	0	5	1	1	0	0	1	R5	0	1	2	S	12	R	8	R	12	R	25	S	24	S	24	S	10	R	8	R	28	S	12	R	20	S	#NULL!
109	0	60	2	0	0	1	1	1	0	1	1	7600	2700	1	0	5	1	0	0	0	1	No	1	1	2	S	24	S	18	I	20	S	22	S	25	S	25	S	10	R	21	S	25	S	22	S	25	S	#NULL!
110	0	50	2	3	0	6	1	1	1	1	2	9200	7400	0	0	1	1	1	0	0	1	No	1	1	6	I	25	S	8	R	18	S	22	S	26	S	24	S	8	R	24	S	28	S	8	R	22	S	#NULL!
111	1	42	2	0	4	9	1	1	1	1	1	3400	1850	1	0	5	1	1	1	1	1		1	1	#NULL!		#NULL!		#NULL!		#NULL!		#NULL!		#NULL!		#NULL!		#NULL!		#NULL!		#NULL!		#NULL!		#NULL!		#NULL!
112	1	40	1	0	2	9	1	1	0	1	0	3000	800	0	1	3	1	1	1	1	1		1	1	#NULL!		#NULL!		#NULL!		#NULL!		#NULL!		#NULL!		#NULL!		#NULL!		#NULL!		#NULL!		#NULL!		#NULL!		#NULL!
113	1	49	2	0	0	5	1	1	0	2	1	10800	7000	1	0	5	1	1	1	1	1		1	1	#NULL!		#NULL!		#NULL!		#NULL!		#NULL!		#NULL!		#NULL!		#NULL!		#NULL!		#NULL!		#NULL!		#NULL!		#NULL!
114	0	62	3	1	2	9	1	1	0	1	1	6500	2600	0	0	3	1	1	0	1	0	R5	0	0	#NULL!		#NULL!		#NULL!		#NULL!		#NULL!		#NULL!		#NULL!		#NULL!		#NULL!		#NULL!		#NULL!		#NULL!		2
115	0	42	2	1	2	9	1	0	1	2	2	10240	7100	0	0	1	1	0	1	1	1		1	1	#NULL!		#NULL!		#NULL!		#NULL!		#NULL!		#NULL!		#NULL!		#NULL!		#NULL!		#NULL!		#NULL!		#NULL!		#NULL!
116	0	57	2	3	3	1	1	1	1	1	1	4500	2100	1	0	5	1	1	1	1	1		1	1	#NULL!		#NULL!		#NULL!		#NULL!		#NULL!		#NULL!		#NULL!		#NULL!		#NULL!		#NULL!		#NULL!		#NULL!		#NULL!
117	0	58	2	0	0	9	1	1	0	1	0	5800	910	1	0	5	1	1	1	1	1		1	1	#NULL!		#NULL!		#NULL!		#NULL!		#NULL!		#NULL!		#NULL!		#NULL!		#NULL!		#NULL!		#NULL!		#NULL!		#NULL!
118	0	63	3	0	0	0	1	0	0	2	1	17000	2600	0	1	0	1	1	0	0	1	R4	0	1	2	S	14	R	24	S	8	R	24	S	26	S	26	S	6	R	8	R	28	S	10	R	24	S	#NULL!
119	0	45	2	2	2	9	1	1	1	1	1	5700	2720	0	0	2	1	1	1	1	1		1	1	#NULL!		#NULL!		#NULL!		#NULL!		#NULL!		#NULL!		#NULL!		#NULL!		#NULL!		#NULL!		#NULL!		#NULL!		#NULL!
120	0	67	3	0	2	9	1	1	0	2	2	10200	7800	1	1	5	1	1	1	1	1		1	1	#NULL!		#NULL!		#NULL!		#NULL!		#NULL!		#NULL!		#NULL!		#NULL!		#NULL!		#NULL!		#NULL!		#NULL!		#NULL!
121	0	60	2	0	0	9	1	1	1	1	1	5600	2360	0	1	3	1	0	1	1	1		1	1	#NULL!		#NULL!		#NULL!		#NULL!		#NULL!		#NULL!		#NULL!		#NULL!		#NULL!		#NULL!		#NULL!		#NULL!		#NULL!
122	1	43	2	0	3	2	1	0	0	1	1	4500	2160	1	0	5	0	1	0	0	1	No	1	1	2	S	28	S	24	S	18	S	25	S	30	S	30	S	8	R	25	S	29	S	10	R	25	S	#NULL!
123	0	50	2	2	0	0	1	1	0	1	1	5750	2500	1	0	5	1	0	0	0	1	R3	1	1	2	S	28	S	25	S	10	R	31	S	20	S	8	R	10	R	15	I	20	S	10	R	20	S	#NULL!
124	0	62	3	0	2	6	1	1	0	1	1	3600	1750	0	0	2	1	1	1	1	1		1	1	#NULL!		#NULL!		#NULL!		#NULL!		#NULL!		#NULL!		#NULL!		#NULL!		#NULL!		#NULL!		#NULL!		#NULL!		#NULL!
125	1	43	2	2	2	3	1	1	1	1	1	5800	1950	0	0	1	1	1	0	0	1	No	1	1	4	I	28	S	16	I	8	R	25	S	25	S	25	S	6	R	21	S	26	S	8	R	22	S	#NULL!
126	0	54	2	0	0	9	1	1	0	1	0	3570	1150	1	1	5	1	1	1	1	1		1	1	#NULL!		#NULL!		#NULL!		#NULL!		#NULL!		#NULL!		#NULL!		#NULL!		#NULL!		#NULL!		#NULL!		#NULL!		#NULL!
127	1	39	1	2	0	5	0	0	1	1	1	5500	3300	0	1	1	1	0	0	0	1	R3	1	1	2	S	22	S	10	R	30	S	31	S	20	S	26	S	20	S	12	R	20	S	10	R	20	S	#NULL!
128	1	38	1	0	0	9	1	1	0	1	1	5800	2200	0	0	1	1	1	1	1	1		1	1	#NULL!		#NULL!		#NULL!		#NULL!		#NULL!		#NULL!		#NULL!		#NULL!		#NULL!		#NULL!		#NULL!		#NULL!		#NULL!
129	0	36	1	0	4	9	1	1	0	1	1	4200	2250	0	1	0	0	1	1	1	1		1	1	#NULL!		#NULL!		#NULL!		#NULL!		#NULL!		#NULL!		#NULL!		#NULL!		#NULL!		#NULL!		#NULL!		#NULL!		#NULL!
130	0	39	1	0	1	6	1	1	0	1	1	6500	2250	1	0	5	1	1	0	0	1	R3	1	1	2	S	28	S	26	S	10	R	22	S	30	S	25	S	8	R	8	R	22	S	10	R	8	R	#NULL!
131	1	38	1	3	3	2	1	1	1	1	1	5800	2755	1	0	5	1	1	1	1	1		1	1	#NULL!		#NULL!		#NULL!		#NULL!		#NULL!		#NULL!		#NULL!		#NULL!		#NULL!		#NULL!		#NULL!		#NULL!		#NULL!
132	0	42	2	1	0	6	1	1	1	1	1	5600	2550	1	0	5	1	1	1	1	1		1	1	#NULL!		#NULL!		#NULL!		#NULL!		#NULL!		#NULL!		#NULL!		#NULL!		#NULL!		#NULL!		#NULL!		#NULL!		#NULL!
133	1	48	2	0	3	1	1	1	0	1	1	5800	2780	1	0	5	1	1	1	1	1		1	1	#NULL!		#NULL!		#NULL!		#NULL!		#NULL!		#NULL!		#NULL!		#NULL!		#NULL!		#NULL!		#NULL!		#NULL!		#NULL!
134	1	37	1	0	1	6	0	1	1	1	1	5600	2400	0	1	0	1	1	1	1	1		1	1	#NULL!		#NULL!		#NULL!		#NULL!		#NULL!		#NULL!		#NULL!		#NULL!		#NULL!		#NULL!		#NULL!		#NULL!		#NULL!
135	1	44	2	0	2	3	1	1	1	1	1	4200	1900	0	1	3	1	1	1	1	1		1	1	#NULL!		#NULL!		#NULL!		#NULL!		#NULL!		#NULL!		#NULL!		#NULL!		#NULL!		#NULL!		#NULL!		#NULL!		#NULL!
136	1	40	1	0	1	2	1	1	0	1	1	5400	2700	1	0	5	0	1	1	1	1		1	1	#NULL!		#NULL!		#NULL!		#NULL!		#NULL!		#NULL!		#NULL!		#NULL!		#NULL!		#NULL!		#NULL!		#NULL!		#NULL!
137	0	46	2	3	0	9	0	1	1	1	1	5600	3000	1	0	5	1	0	1	1	1		1	1	#NULL!		#NULL!		#NULL!		#NULL!		#NULL!		#NULL!		#NULL!		#NULL!		#NULL!		#NULL!		#NULL!		#NULL!		#NULL!
138	1	68	3	0	1	0	0	1	0	2	0	102000	1000	0	1	2	0	1	1	1	1		1	1	#NULL!		#NULL!		#NULL!		#NULL!		#NULL!		#NULL!		#NULL!		#NULL!		#NULL!		#NULL!		#NULL!		#NULL!		#NULL!
139	1	31	1	2	0	2	1	1	1	1	1	5400	2700	1	0	5	1	1	1	1	1		1	1	#NULL!		#NULL!		#NULL!		#NULL!		#NULL!		#NULL!		#NULL!		#NULL!		#NULL!		#NULL!		#NULL!		#NULL!		#NULL!
140	1	55	2	0	2	1	1	1	0	1	1	4200	1900	0	0	1	1	0	0	0	1	No	1	1	4	I	31	S	28	S	22	S	26	S	28	S	28	S	20	S	10	R	24	S	12	R	22	S	#NULL!
141	0	42	2	3	2	9	1	1	1	1	1	4500	2200	0	0	3	0	0	1	1	1		1	1	#NULL!		#NULL!		#NULL!		#NULL!		#NULL!		#NULL!		#NULL!		#NULL!		#NULL!		#NULL!		#NULL!		#NULL!		#NULL!
142	1	47	2	0	0	2	1	0	0	1	1	3400	1650	1	0	5	0	1	1	1	1		1	1	#NULL!		#NULL!		#NULL!		#NULL!		#NULL!		#NULL!		#NULL!		#NULL!		#NULL!		#NULL!		#NULL!		#NULL!		#NULL!
143	1	43	2	2	0	9	1	1	1	1	1	4300	2250	0	0	1	0	1	0	0	1	R3	1	1	2	S	25	S	22	S	21	S	10	R	25	S	25	S	8	R	10	R	24	S	6	R	16	S	#NULL!
144	0	49	2	0	1	6	1	0	0	1	0	3500	1300	0	0	2	1	1	1	1	1		1	1	#NULL!		#NULL!		#NULL!		#NULL!		#NULL!		#NULL!		#NULL!		#NULL!		#NULL!		#NULL!		#NULL!		#NULL!		#NULL!
145	1	36	1	0	0	9	1	1	0	1	1	6300	3700	0	0	3	1	1	1	1	1		1	1	#NULL!		#NULL!		#NULL!		#NULL!		#NULL!		#NULL!		#NULL!		#NULL!		#NULL!		#NULL!		#NULL!		#NULL!		#NULL!
146	1	58	2	0	1	5	1	0	0	1	1	4200	2050	1	0	5	0	1	1	1	1		1	1	#NULL!		#NULL!		#NULL!		#NULL!		#NULL!		#NULL!		#NULL!		#NULL!		#NULL!		#NULL!		#NULL!		#NULL!		#NULL!
147	1	43	2	2	0	2	0	1	0	1	0	5600	1300	1	0	5	1	1	0	0	1	R3	0	1	2	I	18	R	24	S	10	R	22	S	24	S	25	S	10	R	10	R	25	S	8	R	18	S	#NULL!
49	0	49	2	1	0	9	1	1	1	1	1	3400	1850	1	0	5	1	1	1	1	1		1	1	#NULL!		#NULL!		#NULL!		#NULL!		#NULL!		#NULL!		#NULL!		#NULL!		#NULL!		#NULL!		#NULL!		#NULL!		#NULL!
148	1	62	3	0	1	0	0	0	0	1	0	9800	1050	0	0	2	1	0	1	1	1		1	1	#NULL!		#NULL!		#NULL!		#NULL!		#NULL!		#NULL!		#NULL!		#NULL!		#NULL!		#NULL!		#NULL!		#NULL!		#NULL!
150	1	36	1	1	0	2	1	1	1	1	1	5400	3300	1	0	5	1	1	1	1	1		1	1	#NULL!		#NULL!		#NULL!		#NULL!		#NULL!		#NULL!		#NULL!		#NULL!		#NULL!		#NULL!		#NULL!		#NULL!		#NULL!
151	1	59	2	0	1	0	1	1	0	2	2	34000	8000	0	0	2	1	1	0	0	1	No	1	0	2	S	30	S	16	I	22	S	26	S	6	R	27	S	10	R	22	S	26	S	8	R	25	S	#NULL!
152	1	48	2	0	2	9	1	1	0	1	1	4800	2700	1	0	5	1	1	1	1	1		1	1	#NULL!		#NULL!		#NULL!		#NULL!		#NULL!		#NULL!		#NULL!		#NULL!		#NULL!		#NULL!		#NULL!		#NULL!		#NULL!
153	0	60	2	1	2	4	1	1	1	1	1	5800	3400	0	1	2	1	1	1	1	1		1	1	#NULL!		#NULL!		#NULL!		#NULL!		#NULL!		#NULL!		#NULL!		#NULL!		#NULL!		#NULL!		#NULL!		#NULL!		#NULL!
154	1	40	1	1	0	2	1	1	1	1	1	5600	2000	1	0	5	0	1	1	1	1		1	1	#NULL!		#NULL!		#NULL!		#NULL!		#NULL!		#NULL!		#NULL!		#NULL!		#NULL!		#NULL!		#NULL!		#NULL!		#NULL!
155	0	50	2	1	0	1	1	1	1	1	1	5400	2200	0	1	1	1	1	0	1	0	R5	0	1	#NULL!		#NULL!		#NULL!		#NULL!		#NULL!		#NULL!		#NULL!		#NULL!		#NULL!		#NULL!		#NULL!		#NULL!		2
156	0	65	3	0	4	9	1	1	0	1	1	7600	2870	0	1	1	1	1	1	1	1		1	1	#NULL!		#NULL!		#NULL!		#NULL!		#NULL!		#NULL!		#NULL!		#NULL!		#NULL!		#NULL!		#NULL!		#NULL!		#NULL!
157	0	67	3	0	4	9	1	1	0	1	1	6500	3120	1	0	5	1	1	1	1	1		1	1	#NULL!		#NULL!		#NULL!		#NULL!		#NULL!		#NULL!		#NULL!		#NULL!		#NULL!		#NULL!		#NULL!		#NULL!		#NULL!
158	0	60	2	0	2	6	1	1	0	1	1	4500	2850	0	0	1	1	1	1	1	1		1	1	#NULL!		#NULL!		#NULL!		#NULL!		#NULL!		#NULL!		#NULL!		#NULL!		#NULL!		#NULL!		#NULL!		#NULL!		#NULL!
159	0	38	1	0	1	9	1	1	1	1	0	3400	1310	1	0	5	1	1	1	1	1		1	1	#NULL!		#NULL!		#NULL!		#NULL!		#NULL!		#NULL!		#NULL!		#NULL!		#NULL!		#NULL!		#NULL!		#NULL!		#NULL!
160	1	45	2	0	1	3	0	1	0	1	1	4200	2200	0	0	1	1	1	0	0	1	R3	0	0	4	I	20	R	24	S	8	R	8	R	6	R	20	S	6	R	24	S	24	S	10	R	21	S	#NULL!
161	0	62	3	0	1	1	1	1	0	0	0	3000	1200	0	1	2	0	0	0	0	1	R3	0	1	2	S	14	R	20	S	18	S	10	R	22	S	28	S	20	S	22	S	26	S	6	R	24	S	#NULL!
162	0	53	2	0	4	9	1	1	0	1	2	3700	1300	1	0	5	0	1	1	1	1		1	1	#NULL!		#NULL!		#NULL!		#NULL!		#NULL!		#NULL!		#NULL!		#NULL!		#NULL!		#NULL!		#NULL!		#NULL!		#NULL!
163	1	38	1	0	0	2	1	1	0	1	1	5600	3050	1	0	5	1	1	1	1	1		1	1	#NULL!		#NULL!		#NULL!		#NULL!		#NULL!		#NULL!		#NULL!		#NULL!		#NULL!		#NULL!		#NULL!		#NULL!		#NULL!
164	1	53	2	0	0	5	1	1	0	1	1	6500	3000	1	0	5	1	1	1	1	1		1	1	#NULL!		#NULL!		#NULL!		#NULL!		#NULL!		#NULL!		#NULL!		#NULL!		#NULL!		#NULL!		#NULL!		#NULL!		#NULL!
165	0	37	1	0	2	0	1	1	0	2	0	10400	1200	0	1	2	1	1	0	0	1	R7	0	1	4	I	18	R	16	I	12	R	22	S	6	R	6	R	6	R	6	R	28	S	10	R	10	R	#NULL!
166	1	38	1	0	2	2	1	1	0	1	1	5400	2080	1	0	5	0	1	1	1	1		1	1	#NULL!		#NULL!		#NULL!		#NULL!		#NULL!		#NULL!		#NULL!		#NULL!		#NULL!		#NULL!		#NULL!		#NULL!		#NULL!
166	0	45	2	1	4	9	1	0	1	1	1	5600	2400	1	0	5	0	1	1	1	1		1	1	#NULL!		#NULL!		#NULL!		#NULL!		#NULL!		#NULL!		#NULL!		#NULL!		#NULL!		#NULL!		#NULL!		#NULL!		#NULL!
168	0	58	2	0	4	9	1	0	1	1	1	5400	3500	0	1	3	1	0	1	1	1		1	1	#NULL!		#NULL!		#NULL!		#NULL!		#NULL!		#NULL!		#NULL!		#NULL!		#NULL!		#NULL!		#NULL!		#NULL!		#NULL!
169	0	63	3	0	2	6	0	0	0	0	1	2800	1800	0	0	3	1	1	0	1	0	R3	0	1	#NULL!		#NULL!		#NULL!		#NULL!		#NULL!		#NULL!		#NULL!		#NULL!		#NULL!		#NULL!		#NULL!		#NULL!		4
170	0	56	2	0	0	0	1	1	0	1	0	8400	1250	0	1	1	1	1	0	0	1	R6	0	1	2	S	15	R	10	R	10	R	24	S	24	S	22	S	8	R	12	R	10	R	6	R	20	S	#NULL!
171	0	63	3	0	4	1	1	1	1	1	2	9000	7100	1	0	5	1	0	0	1	0	R4	1	1	#NULL!		#NULL!		#NULL!		#NULL!		#NULL!		#NULL!		#NULL!		#NULL!		#NULL!		#NULL!		#NULL!		#NULL!		2
172	0	43	2	0	2	9	0	0	0	1	1	7200	3780	0	0	4	1	0	1	1	1		1	1	#NULL!		#NULL!		#NULL!		#NULL!		#NULL!		#NULL!		#NULL!		#NULL!		#NULL!		#NULL!		#NULL!		#NULL!		#NULL!
173	0	38	1	2	2	3	1	1	1	1	1	3800	1400	0	0	1	1	1	1	1	1		1	1	#NULL!		#NULL!		#NULL!		#NULL!		#NULL!		#NULL!		#NULL!		#NULL!		#NULL!		#NULL!		#NULL!		#NULL!		#NULL!
174	0	46	2	0	4	9	1	1	0	1	1	4800	2300	1	0	5	1	1	1	1	1		1	1	#NULL!		#NULL!		#NULL!		#NULL!		#NULL!		#NULL!		#NULL!		#NULL!		#NULL!		#NULL!		#NULL!		#NULL!		#NULL!
175	1	53	2	0	1	2	1	1	1	1	1	5600	2480	0	0	2	1	1	1	1	1		1	1	#NULL!		#NULL!		#NULL!		#NULL!		#NULL!		#NULL!		#NULL!		#NULL!		#NULL!		#NULL!		#NULL!		#NULL!		#NULL!
176	0	58	2	0	4	0	1	1	0	2	0	45000	900	1	0	5	1	1	0	1	0	R5	0	1	#NULL!		#NULL!		#NULL!		#NULL!		#NULL!		#NULL!		#NULL!		#NULL!		#NULL!		#NULL!		#NULL!		#NULL!		2
177	0	47	2	0	4	9	1	0	0	1	1	5400	2700	0	0	3	0	1	0	1	0	No	1	1	#NULL!		#NULL!		#NULL!		#NULL!		#NULL!		#NULL!		#NULL!		#NULL!		#NULL!		#NULL!		#NULL!		#NULL!		2
178	0	62	3	0	2	4	1	1	1	1	1	5800	2900	0	0	2	1	1	1	1	1		1	1	#NULL!		#NULL!		#NULL!		#NULL!		#NULL!		#NULL!		#NULL!		#NULL!		#NULL!		#NULL!		#NULL!		#NULL!		#NULL!
179	1	53	2	0	0	2	1	1	1	1	1	5200	2570	0	1	1	1	1	1	1	1		1	1	#NULL!		#NULL!		#NULL!		#NULL!		#NULL!		#NULL!		#NULL!		#NULL!		#NULL!		#NULL!		#NULL!		#NULL!		#NULL!
180	1	53	2	0	1	5	0	1	0	0	0	3000	1300	0	0	2	1	1	0	1	0	R3	0	1	#NULL!		#NULL!		#NULL!		#NULL!		#NULL!		#NULL!		#NULL!		#NULL!		#NULL!		#NULL!		#NULL!		#NULL!		2
181	0	28	1	0	2	9	1	0	1	1	1	4200	2400	1	0	5	0	1	1	1	1		1	1	#NULL!		#NULL!		#NULL!		#NULL!		#NULL!		#NULL!		#NULL!		#NULL!		#NULL!		#NULL!		#NULL!		#NULL!		#NULL!
182	0	54	2	0	4	9	1	1	0	1	1	6500	3350	0	1	0	1	1	1	1	1		1	1	#NULL!		#NULL!		#NULL!		#NULL!		#NULL!		#NULL!		#NULL!		#NULL!		#NULL!		#NULL!		#NULL!		#NULL!		#NULL!
183	1	367	3	0	4	0	0	1	0	1	1	4000	2380	1	1	5	1	1	1	1	1		1	1	#NULL!		#NULL!		#NULL!		#NULL!		#NULL!		#NULL!		#NULL!		#NULL!		#NULL!		#NULL!		#NULL!		#NULL!		#NULL!
184	0	60	2	0	4	9	1	0	0	1	1	7800	6500	1	0	5	0	0	1	1	1		1	1	#NULL!		#NULL!		#NULL!		#NULL!		#NULL!		#NULL!		#NULL!		#NULL!		#NULL!		#NULL!		#NULL!		#NULL!		#NULL!
185	1	55	2	1	4	5	1	1	1	1	1	5309	2700	1	0	5	1	1	0	0	1	R3	0	1	4	I	16	R	22	S	10	R	24	S	25	S	26	S	6	R	10	R	26	S	8	R	24	S	#NULL!
186	0	63	3	0	2	6	1	1	0	1	0	5300	1300	0	0	3	1	1	0	1	0	R4	0	0	#NULL!		#NULL!		#NULL!		#NULL!		#NULL!		#NULL!		#NULL!		#NULL!		#NULL!		#NULL!		#NULL!		#NULL!		2
187	0	70	3	0	0	1	0	1	1	1	1	6500	2600	1	0	5	1	0	1	1	1		1	1	#NULL!		#NULL!		#NULL!		#NULL!		#NULL!		#NULL!		#NULL!		#NULL!		#NULL!		#NULL!		#NULL!		#NULL!		#NULL!
188	1	54	2	0	1	9	1	0	0	1	0	6700	1000	0	0	4	0	1	0	1	0	R3	0	1	#NULL!		#NULL!		#NULL!		#NULL!		#NULL!		#NULL!		#NULL!		#NULL!		#NULL!		#NULL!		#NULL!		#NULL!		2
189	1	43	2	0	0	9	1	1	0	1	1	5400	2340	0	0	0	1	1	1	1	1		1	1	#NULL!		#NULL!		#NULL!		#NULL!		#NULL!		#NULL!		#NULL!		#NULL!		#NULL!		#NULL!		#NULL!		#NULL!		#NULL!
190	0	45	2	0	2	3	1	1	0	1	1	4200	2210	0	0	2	1	1	0	1	0	No	1	1	#NULL!		#NULL!		#NULL!		#NULL!		#NULL!		#NULL!		#NULL!		#NULL!		#NULL!		#NULL!		#NULL!		#NULL!		2
191	0	56	2	3	0	1	1	1	1	1	0	5400	800	1	0	5	1	0	1	1	1		1	1	#NULL!		#NULL!		#NULL!		#NULL!		#NULL!		#NULL!		#NULL!		#NULL!		#NULL!		#NULL!		#NULL!		#NULL!		#NULL!
192	1	46	2	0	4	5	1	1	0	1	1	5200	2485	1	0	5	1	1	1	1	1		1	1	#NULL!		#NULL!		#NULL!		#NULL!		#NULL!		#NULL!		#NULL!		#NULL!		#NULL!		#NULL!		#NULL!		#NULL!		#NULL!
193	0	51	2	1	4	9	1	1	1	1	1	4400	1870	0	0	1	1	0	1	1	1		1	1	#NULL!		#NULL!		#NULL!		#NULL!		#NULL!		#NULL!		#NULL!		#NULL!		#NULL!		#NULL!		#NULL!		#NULL!		#NULL!
194	1	48	2	0	0	2	1	1	1	1	1	5200	2500	1	0	5	1	1	0	1	0	No	1	1	#NULL!		#NULL!		#NULL!		#NULL!		#NULL!		#NULL!		#NULL!		#NULL!		#NULL!		#NULL!		#NULL!		#NULL!		2
195	0	50	2	0	2	1	1	1	1	1	0	3800	1100	0	0	4	0	0	1	1	1		1	1	#NULL!		#NULL!		#NULL!		#NULL!		#NULL!		#NULL!		#NULL!		#NULL!		#NULL!		#NULL!		#NULL!		#NULL!		#NULL!
196	0	58	2	0	2	6	0	1	0	1	1	4500	2700	1	0	5	1	1	1	1	1		1	1	#NULL!		#NULL!		#NULL!		#NULL!		#NULL!		#NULL!		#NULL!		#NULL!		#NULL!		#NULL!		#NULL!		#NULL!		#NULL!
197	1	38	1	2	1	2	1	1	1	1	1	5600	2700	0	0	2	0	1	0	1	0	No	1	1	#NULL!		#NULL!		#NULL!		#NULL!		#NULL!		#NULL!		#NULL!		#NULL!		#NULL!		#NULL!		#NULL!		#NULL!		2
198	1	46	2	3	1	3	1	1	1	1	1	4200	2030	1	0	5	1	1	1	1	1		1	1	#NULL!		#NULL!		#NULL!		#NULL!		#NULL!		#NULL!		#NULL!		#NULL!		#NULL!		#NULL!		#NULL!		#NULL!		#NULL!
199	0	56	2	0	2	4	1	0	0	1	1	4800	3070	0	0	1	1	1	1	1	1		1	1	#NULL!		#NULL!		#NULL!		#NULL!		#NULL!		#NULL!		#NULL!		#NULL!		#NULL!		#NULL!		#NULL!		#NULL!		#NULL!
200	0	60	2	1	0	9	0	1	1	1	1	4500	2600	1	0	5	1	1	1	1	1		1	1	#NULL!		#NULL!		#NULL!		#NULL!		#NULL!		#NULL!		#NULL!		#NULL!		#NULL!		#NULL!		#NULL!		#NULL!		#NULL!
201	1	43	2	0	1	9	1	1	0	1	0	7200	1300	0	0	2	0	1	1	1	1		1	1	#NULL!		#NULL!		#NULL!		#NULL!		#NULL!		#NULL!		#NULL!		#NULL!		#NULL!		#NULL!		#NULL!		#NULL!		#NULL!
202	1	44	2	0	4	9	0	1	0	1	1	5100	2730	1	0	5	1	1	1	1	1		1	1	#NULL!		#NULL!		#NULL!		#NULL!		#NULL!		#NULL!		#NULL!		#NULL!		#NULL!		#NULL!		#NULL!		#NULL!		#NULL!
203	1	53	2	0	1	5	1	1	0	1	1	5200	2500	0	0	3	1	1	1	1	1		1	1	#NULL!		#NULL!		#NULL!		#NULL!		#NULL!		#NULL!		#NULL!		#NULL!		#NULL!		#NULL!		#NULL!		#NULL!		#NULL!
204	0	49	2	2	4	9	1	1	1	1	1	3800	1440	0	0	2	1	0	0	0	1	No	1	1	2	S	26	S	18	I	10	R	26	S	28	S	26	S	8	R	24	S	22	S	8	R	22	S	#NULL!
205	1	38	1	2	0	9	1	1	1	1	1	5600	3200	0	0	1	1	1	1	1	1		1	1	#NULL!		#NULL!		#NULL!		#NULL!		#NULL!		#NULL!		#NULL!		#NULL!		#NULL!		#NULL!		#NULL!		#NULL!		#NULL!
206	0	38	1	0	2	3	1	1	0	1	1	7400	4400	0	0	3	0	1	1	1	1		1	1	#NULL!		#NULL!		#NULL!		#NULL!		#NULL!		#NULL!		#NULL!		#NULL!		#NULL!		#NULL!		#NULL!		#NULL!		#NULL!
207	1	42	2	1	1	2	1	1	1	1	1	5600	3060	1	0	5	1	1	0	0	1	R4	1	1	2	S	22	S	10	R	10	R	24	S	20	S	26	S	8	R	22	S	8	R	6	R	22	S	#NULL!
208	1	39	1	0	1	9	1	1	1	1	1	6000	3360	0	0	2	1	1	0	0	1	No	1	1	6	I	30	S	24	S	18	S	22	S	28	S	27	S	6	R	24	S	26	S	10	R	24	S	#NULL!
209	0	48	2	1	0	9	1	1	1	1	1	7200	3600	1	0	5	1	1	1	1	1		1	1	#NULL!		#NULL!		#NULL!		#NULL!		#NULL!		#NULL!		#NULL!		#NULL!		#NULL!		#NULL!		#NULL!		#NULL!		#NULL!
210	0	49	2	0	2	9	1	1	0	1	1	3200	1500	0	0	1	1	1	1	1	1		1	1	#NULL!		#NULL!		#NULL!		#NULL!		#NULL!		#NULL!		#NULL!		#NULL!		#NULL!		#NULL!		#NULL!		#NULL!		#NULL!
211	0	53	2	0	1	1	0	1	1	1	0	3800	1000	1	0	5	1	0	0	0	1	R3	0	0	1	S	18	R	30	S	22	S	26	S	6	R	28	S	20	S	26	S	18	S	10	R	30	S	#NULL!
212	0	64	3	0	4	0	1	1	0	2	1	48500	5820	1	0	5	1	1	1	1	1		1	1	#NULL!		#NULL!		#NULL!		#NULL!		#NULL!		#NULL!		#NULL!		#NULL!		#NULL!		#NULL!		#NULL!		#NULL!		#NULL!
213	1	42	2	0	4	9	1	1	0	1	1	7600	3800	1	0	5	1	1	1	1	1		1	1	#NULL!		#NULL!		#NULL!		#NULL!		#NULL!		#NULL!		#NULL!		#NULL!		#NULL!		#NULL!		#NULL!		#NULL!		#NULL!
214	1	64	3	0	4	0	1	1	0	2	2	100000	28500	1	0	1	1	1	1	1	1		1	1	#NULL!		#NULL!		#NULL!		#NULL!		#NULL!		#NULL!		#NULL!		#NULL!		#NULL!		#NULL!		#NULL!		#NULL!		#NULL!
215	1	55	2	0	0	5	1	1	0	1	1	5800	3600	1	0	5	1	1	0	0	1	R4	1	1	2	S	28	S	22	S	12	R	21	S	6	R	24	S	6	R	8	R	25	S	10	R	22	S	#NULL!
216	0	54	2	3	1	9	1	1	1	1	1	6000	3300	1	0	5	1	1	0	0	1	No	1	1	2	S	24	S	24	S	20	S	24	S	26	S	28	S	18	S	8	R	30	S	8	R	25	S	#NULL!
217	0	54	2	0	4	1	1	1	1	1	1	3400	1490	1	0	5	1	1	1	1	1		1	1	#NULL!		#NULL!		#NULL!		#NULL!		#NULL!		#NULL!		#NULL!		#NULL!		#NULL!		#NULL!		#NULL!		#NULL!		#NULL!
218	1	50	2	0	1	2	1	1	1	1	1	4200	2100	1	0	1	1	1	1	1	1		1	1	#NULL!		#NULL!		#NULL!		#NULL!		#NULL!		#NULL!		#NULL!		#NULL!		#NULL!		#NULL!		#NULL!		#NULL!		#NULL!
219	1	59	2	0	2	6	0	1	0	1	1	4500	3300	0	0	2	1	1	0	0	1	R3	1	1	2	S	30	S	20	S	10	R	20	S	25	S	26	S	10	R	10	R	30	S	10	R	24	S	#NULL!
220	1	38	1	2	2	9	1	0	1	1	0	3600	1100	0	0	2	1	1	1	1	1		1	1	#NULL!		#NULL!		#NULL!		#NULL!		#NULL!		#NULL!		#NULL!		#NULL!		#NULL!		#NULL!		#NULL!		#NULL!		#NULL!
221	1	56	2	1	2	6	0	1	1	1	1	3400	1670	0	0	4	1	1	1	1	1		1	1	#NULL!		#NULL!		#NULL!		#NULL!		#NULL!		#NULL!		#NULL!		#NULL!		#NULL!		#NULL!		#NULL!		#NULL!		#NULL!
222	1	32	1	2	4	9	1	0	1	1	1	5400	2600	1	0	5	1	1	1	1	1		1	1	#NULL!		#NULL!		#NULL!		#NULL!		#NULL!		#NULL!		#NULL!		#NULL!		#NULL!		#NULL!		#NULL!		#NULL!		#NULL!
223	1	34	1	0	1	9	1	0	0	1	1	4200	1700	0	0	1	0	1	1	1	1		1	1	#NULL!		#NULL!		#NULL!		#NULL!		#NULL!		#NULL!		#NULL!		#NULL!		#NULL!		#NULL!		#NULL!		#NULL!		#NULL!
224	1	49	2	0	2	9	1	0	0	1	0	4400	1200	0	0	1	1	0	0	1	0	R5	0	1	#NULL!		#NULL!		#NULL!		#NULL!		#NULL!		#NULL!		#NULL!		#NULL!		#NULL!		#NULL!		#NULL!		#NULL!		6
225	0	52	2	3	1	1	1	1	1	1	0	3200	1300	1	0	5	1	0	1	1	1		1	1	#NULL!		#NULL!		#NULL!		#NULL!		#NULL!		#NULL!		#NULL!		#NULL!		#NULL!		#NULL!		#NULL!		#NULL!		#NULL!
226	1	38	1	2	0	2	1	0	1	1	0	3000	1280	1	0	5	0	1	0	0	1	R4	1	1	2	S	22	S	24	S	8	R	24	S	24	S	25	S	6	R	20	S	28	S	8	R	22	S	#NULL!
227	1	60	2	0	4	0	1	0	0	2	2	250000	11250	1	0	5	1	1	1	1	1		1	1	#NULL!		#NULL!		#NULL!		#NULL!		#NULL!		#NULL!		#NULL!		#NULL!		#NULL!		#NULL!		#NULL!		#NULL!		#NULL!
228	1	40	1	0	1	2	1	1	1	1	1	5800	3770	1	0	5	1	1	0	0	1	R4	1	0	2	S	30	S	22	S	10	R	24	S	6	R	24	S	8	R	10	R	28	S	10	R	26	S	#NULL!
229	0	39	1	1	2	9	1	1	1	1	1	4400	2000	0	0	2	1	1	1	1	1		1	1	#NULL!		#NULL!		#NULL!		#NULL!		#NULL!		#NULL!		#NULL!		#NULL!		#NULL!		#NULL!		#NULL!		#NULL!		#NULL!
230	1	47	2	1	0	9	1	1	1	1	1	5800	3100	1	0	0	1	1	1	1	1		1	1	#NULL!		#NULL!		#NULL!		#NULL!		#NULL!		#NULL!		#NULL!		#NULL!		#NULL!		#NULL!		#NULL!		#NULL!		#NULL!
231	1	48	2	0	0	5	1	1	0	1	1	5600	2300	0	0	2	1	0	1	1	1		1	1	#NULL!		#NULL!		#NULL!		#NULL!		#NULL!		#NULL!		#NULL!		#NULL!		#NULL!		#NULL!		#NULL!		#NULL!		#NULL!
232	1	41	2	0	1	1	0	1	1	1	1	3400	1500	1	0	5	1	0	1	1	1		1	1	#NULL!		#NULL!		#NULL!		#NULL!		#NULL!		#NULL!		#NULL!		#NULL!		#NULL!		#NULL!		#NULL!		#NULL!		#NULL!
233	0	58	2	0	1	9	1	0	0	1	0	3600	1250	0	0	1	0	1	0	0	1	R4	1	0	2	S	24	S	10	S	8	R	15	I	6	R	22	S	8	R	10	R	26	S	10	R	22	S	#NULL!
234	1	66	3	0	3	2	0	1	1	1	1	5400	2100	1	0	5	1	1	1	1	1		1	1	#NULL!		#NULL!		#NULL!		#NULL!		#NULL!		#NULL!		#NULL!		#NULL!		#NULL!		#NULL!		#NULL!		#NULL!		#NULL!
235	0	53	2	3	4	9	1	1	1	1	1	5600	2200	1	0	5	1	0	1	1	1		1	1	#NULL!		#NULL!		#NULL!		#NULL!		#NULL!		#NULL!		#NULL!		#NULL!		#NULL!		#NULL!		#NULL!		#NULL!		#NULL!
236	0	52	2	1	2	4	1	0	1	1	1	5300	3200	0	0	2	1	1	0	0	1	R3	1	1	2	S	24	S	10	R	10	R	22	S	26	S	22	S	8	R	18	S	26	S	10	R	22	S	#NULL!
237	0	50	2	0	2	3	1	1	0	1	0	3700	1300	0	0	2	1	1	0	0	1	R5	0	1	2	S	10	R	20	S	12	R	24	S	20	S	30	S	10	R	6	R	30	S	6	R	6	R	#NULL!
238	1	60	2	0	2	9	1	0	0	1	1	5500	2670	1	0	5	0	1	1	1	1		1	1	#NULL!		#NULL!		#NULL!		#NULL!		#NULL!		#NULL!		#NULL!		#NULL!		#NULL!		#NULL!		#NULL!		#NULL!		#NULL!
239	1	56	2	0	0	1	1	1	1	1	1	5400	2700	1	0	0	1	0	0	0	1	R4	1	1	2	S	30	S	8	R	10	R	24	S	24	S	26	S	8	R	8	R	25	S	8	R	22	S	#NULL!
240	0	30	1	0	2	0	0	1	0	2	2	14000	7800	0	0	3	1	1	1	1	1		1	1	#NULL!		#NULL!		#NULL!		#NULL!		#NULL!		#NULL!		#NULL!		#NULL!		#NULL!		#NULL!		#NULL!		#NULL!		#NULL!
241	1	45	2	3	0	9	1	0	1	1	1	5600	3450	1	0	5	0	1	0	0	1	No	1	1	4	I	31	S	10	R	24	S	26	S	29	S	29	S	22	S	24	S	28	S	14	R	25	S	#NULL!
242	1	38	1	0	1	9	1	1	0	1	1	5800	3100	0	0	2	1	1	1	1	1		1	1	#NULL!		#NULL!		#NULL!		#NULL!		#NULL!		#NULL!		#NULL!		#NULL!		#NULL!		#NULL!		#NULL!		#NULL!		#NULL!
243	1	43	2	2	0	2	1	1	1	1	1	5400	2700	1	0	5	1	1	1	1	1		1	1	#NULL!		#NULL!		#NULL!		#NULL!		#NULL!		#NULL!		#NULL!		#NULL!		#NULL!		#NULL!		#NULL!		#NULL!		#NULL!
244	0	56	2	3	4	1	1	1	1	1	1	6200	3200	1	0	5	1	1	1	1	1		1	1	#NULL!		#NULL!		#NULL!		#NULL!		#NULL!		#NULL!		#NULL!		#NULL!		#NULL!		#NULL!		#NULL!		#NULL!		#NULL!
245	1	37	1	0	1	2	1	0	0	1	1	4400	2100	0	0	0	1	1	1	1	1		1	1	#NULL!		#NULL!		#NULL!		#NULL!		#NULL!		#NULL!		#NULL!		#NULL!		#NULL!		#NULL!		#NULL!		#NULL!		#NULL!
246	0	46	2	1	1	9	1	1	1	1	1	6300	3400	1	0	5	1	1	0	0	1	R7	1	1	2	S	28	S	22	S	22	S	18	S	8	R	32	S	6	R	22	S	30	S	6	R	10	S	#NULL!
247	0	60	2	0	2	4	1	1	0	1	1	6500	3400	0	0	1	1	1	1	1	1		1	1	#NULL!		#NULL!		#NULL!		#NULL!		#NULL!		#NULL!		#NULL!		#NULL!		#NULL!		#NULL!		#NULL!		#NULL!		#NULL!
248	1	67	3	0	4	0	1	1	0	2	1	38000	6700	1	0	5	1	1	1	1	1		1	1	#NULL!		#NULL!		#NULL!		#NULL!		#NULL!		#NULL!		#NULL!		#NULL!		#NULL!		#NULL!		#NULL!		#NULL!		#NULL!
249	0	57	2	1	0	0	1	1	1	1	1	7000	3000	1	0	1	1	1	1	1	1		1	1	#NULL!		#NULL!		#NULL!		#NULL!		#NULL!		#NULL!		#NULL!		#NULL!		#NULL!		#NULL!		#NULL!		#NULL!		#NULL!
250	1	47	2	0	3	9	1	1	0	1	1	7200	4000	1	0	5	1	1	1	1	1		1	1	#NULL!		#NULL!		#NULL!		#NULL!		#NULL!		#NULL!		#NULL!		#NULL!		#NULL!		#NULL!		#NULL!		#NULL!		#NULL!
251	1	67	3	0	0	6	1	1	1	1	1	4500	2200	1	0	5	1	1	1	1	1		1	1	#NULL!		#NULL!		#NULL!		#NULL!		#NULL!		#NULL!		#NULL!		#NULL!		#NULL!		#NULL!		#NULL!		#NULL!		#NULL!
252	1	56	2	0	3	9	1	1	1	1	1	5800	3200	1	0	5	1	1	1	1	1		1	1	#NULL!		#NULL!		#NULL!		#NULL!		#NULL!		#NULL!		#NULL!		#NULL!		#NULL!		#NULL!		#NULL!		#NULL!		#NULL!
253	0	36	1	0	1	3	1	1	0	1	0	5900	1200	0	0	2	1	1	0	0	1	R3	0	1	6	I	16	R	22	S	10	R	22	S	26	S	26	S	8	R	22	S	28	S	10	R	24	S	#NULL!
254	0	50	2	1	0	1	1	1	1	1	1	6700	3900	1	0	5	1	1	0	0	1	R6	0	1	2	S	16	R	18	I	8	R	22	S	6	R	10	R	6	R	12	R	26	S	12	R	20	S	#NULL!
255	1	53	2	0	1	5	1	1	0	1	1	3700	1900	0	0	2	1	1	0	0	1	No	1	1	6	I	24	S	25	S	16	S	25	S	8	R	28	S	20	S	25	S	30	S	12	R	22	S	#NULL!
256	1	34	1	2	1	2	1	0	1	1	1	5900	2800	1	0	1	1	1	0	0	1	R5	1	1	2	S	30	S	8	R	8	R	22	S	24	S	32	S	6	R	18	S	10	R	12	R	15	R	#NULL!
257	0	66	3	0	2	0	1	1	1	2	2	56000	8100	0	0	2	1	1	1	1	1		1	1	#NULL!		#NULL!		#NULL!		#NULL!		#NULL!		#NULL!		#NULL!		#NULL!		#NULL!		#NULL!		#NULL!		#NULL!		#NULL!
258	0	42	2	3	4	9	1	1	1	1	1	5800	3400	1	0	5	1	1	0	0	1	No	1	1	2	S	28	S	16	I	20	S	26	S	24	S	21	S	6	R	20	S	26	S	10	R	21	S	#NULL!
259	0	3	0	0	0	7	1	0	1	1	1	7300	5100	0	0	0	0	1	1	1	1		1	1	#NULL!		#NULL!		#NULL!		#NULL!		#NULL!		#NULL!		#NULL!		#NULL!		#NULL!		#NULL!		#NULL!		#NULL!		#NULL!
260	1	10	0	0	4	0	0	0	1	1	2	10700	7300	0	0	1	1	1	1	1	1		1	1	#NULL!		#NULL!		#NULL!		#NULL!		#NULL!		#NULL!		#NULL!		#NULL!		#NULL!		#NULL!		#NULL!		#NULL!		#NULL!
261	0	1	0	0	0	7	1	1	0	1	1	3400	1480	0	0	0	1	1	1	1	1		1	1	#NULL!		#NULL!		#NULL!		#NULL!		#NULL!		#NULL!		#NULL!		#NULL!		#NULL!		#NULL!		#NULL!		#NULL!		#NULL!
262	1	2	0	0	4	9	1	0	1	1	1	5200	2500	0	0	0	1	1	1	1	1		1	1	#NULL!		#NULL!		#NULL!		#NULL!		#NULL!		#NULL!		#NULL!		#NULL!		#NULL!		#NULL!		#NULL!		#NULL!		#NULL!
263	1	3	0	0	4	7	1	0	0	0	0	4100	1320	0	0	0	0	1	0	0	1	R5	1	1	2	S	24	S	6	R	8	R	20	S	10	R	40	S	12	R	22	S	30	S	6	R	6	R	#NULL!
263	0	5	0	0	4	8	0	0	0	0	0	3000	1800	0	0	0	1	0	1	1	1		1	1	#NULL!		#NULL!		#NULL!		#NULL!		#NULL!		#NULL!		#NULL!		#NULL!		#NULL!		#NULL!		#NULL!		#NULL!		#NULL!
265	1	10	0	0	4	9	0	0	0	1	1	3300	2100	0	0	1	1	0	1	1	1		1	1	#NULL!		#NULL!		#NULL!		#NULL!		#NULL!		#NULL!		#NULL!		#NULL!		#NULL!		#NULL!		#NULL!		#NULL!		#NULL!
266	0	3	0	0	4	9	1	1	0	1	1	7100	4800	0	0	0	1	1	1	1	1		1	1	#NULL!		#NULL!		#NULL!		#NULL!		#NULL!		#NULL!		#NULL!		#NULL!		#NULL!		#NULL!		#NULL!		#NULL!		#NULL!
267	0	3	0	0	4	0	1	0	0	1	0	3200	1200	1	0	0	1	1	1	1	1		1	1	#NULL!		#NULL!		#NULL!		#NULL!		#NULL!		#NULL!		#NULL!		#NULL!		#NULL!		#NULL!		#NULL!		#NULL!		#NULL!
268	1	3	0	1	4	8	1	1	0	1	1	14000	5360	0	0	0	1	1	1	1	1		1	1	#NULL!		#NULL!		#NULL!		#NULL!		#NULL!		#NULL!		#NULL!		#NULL!		#NULL!		#NULL!		#NULL!		#NULL!		#NULL!
269	0	13	0	0	4	9	1	0	0	0	1	2800	1650	0	0	1	1	1	1	1	1		1	1	#NULL!		#NULL!		#NULL!		#NULL!		#NULL!		#NULL!		#NULL!		#NULL!		#NULL!		#NULL!		#NULL!		#NULL!		#NULL!
270	0	7	0	0	4	9	1	1	0	1	1	7000	5300	0	0	3	1	1	1	1	1		1	1	#NULL!		#NULL!		#NULL!		#NULL!		#NULL!		#NULL!		#NULL!		#NULL!		#NULL!		#NULL!		#NULL!		#NULL!		#NULL!
271	0	2	0	0	4	8	1	1	0	1	1	3900	2200	0	0	1	1	1	1	1	1		1	1	#NULL!		#NULL!		#NULL!		#NULL!		#NULL!		#NULL!		#NULL!		#NULL!		#NULL!		#NULL!		#NULL!		#NULL!		#NULL!
272	0	7	0	0	4	7	1	0	1	1	1	6300	2400	0	0	1	1	1	1	1	1		1	1	#NULL!		#NULL!		#NULL!		#NULL!		#NULL!		#NULL!		#NULL!		#NULL!		#NULL!		#NULL!		#NULL!		#NULL!		#NULL!
273	0	3	0	0	4	7	0	0	0	1	1	7300	3550	0	0	0	1	1	1	1	1		1	1	#NULL!		#NULL!		#NULL!		#NULL!		#NULL!		#NULL!		#NULL!		#NULL!		#NULL!		#NULL!		#NULL!		#NULL!		#NULL!
274	0	12	0	0	4	0	0	1	1	0	0	2700	800	0	0	0	1	1	1	1	1		1	1	#NULL!		#NULL!		#NULL!		#NULL!		#NULL!		#NULL!		#NULL!		#NULL!		#NULL!		#NULL!		#NULL!		#NULL!		#NULL!
275	0	3	0	0	4	9	0	0	0	1	1	9200	7000	0	0	2	1	1	1	1	1		1	1	#NULL!		#NULL!		#NULL!		#NULL!		#NULL!		#NULL!		#NULL!		#NULL!		#NULL!		#NULL!		#NULL!		#NULL!		#NULL!
276	1	8	0	0	4	0	1	1	0	0	1	3000	1100	0	0	0	1	1	1	1	1		1	1	#NULL!		#NULL!		#NULL!		#NULL!		#NULL!		#NULL!		#NULL!		#NULL!		#NULL!		#NULL!		#NULL!		#NULL!		#NULL!
277	0	8	0	0	4	7	1	0	1	1	1	5600	2450	0	0	1	1	1	1	1	1		1	1	#NULL!		#NULL!		#NULL!		#NULL!		#NULL!		#NULL!		#NULL!		#NULL!		#NULL!		#NULL!		#NULL!		#NULL!		#NULL!
278	0	4	0	0	4	8	1	1	0	1	1	4200	2200	0	0	1	1	1	1	1	1		1	1	#NULL!		#NULL!		#NULL!		#NULL!		#NULL!		#NULL!		#NULL!		#NULL!		#NULL!		#NULL!		#NULL!		#NULL!		#NULL!
279	1	12	0	0	4	9	1	1	0	1	1	6500	4300	0	0	2	1	0	1	1	1		1	1	#NULL!		#NULL!		#NULL!		#NULL!		#NULL!		#NULL!		#NULL!		#NULL!		#NULL!		#NULL!		#NULL!		#NULL!		#NULL!
280	1	6	0	0	0	7	1	0	0	1	1	5400	1970	0	0	1	1	1	1	1	1		1	1	#NULL!		#NULL!		#NULL!		#NULL!		#NULL!		#NULL!		#NULL!		#NULL!		#NULL!		#NULL!		#NULL!		#NULL!		#NULL!
281	1	7	0	0	4	7	1	1	0	1	1	6800	2900	0	0	3	1	1	0	1	0	R4	0	1	#NULL!		#NULL!		#NULL!		#NULL!		#NULL!		#NULL!		#NULL!		#NULL!		#NULL!		#NULL!		#NULL!		#NULL!		2
282	0	4	0	0	4	8	1	0	0	0	1	3600	2050	0	0	2	1	1	1	1	1		1	1	#NULL!		#NULL!		#NULL!		#NULL!		#NULL!		#NULL!		#NULL!		#NULL!		#NULL!		#NULL!		#NULL!		#NULL!		#NULL!
283	1	6	0	0	4	7	1	1	1	0	1	3000	1460	0	0	3	1	1	1	1	1		1	1	#NULL!		#NULL!		#NULL!		#NULL!		#NULL!		#NULL!		#NULL!		#NULL!		#NULL!		#NULL!		#NULL!		#NULL!		#NULL!
284	0	8	0	0	4	9	0	0	0	0	1	3500	2000	0	0	1	1	1	1	1	1		1	1	#NULL!		#NULL!		#NULL!		#NULL!		#NULL!		#NULL!		#NULL!		#NULL!		#NULL!		#NULL!		#NULL!		#NULL!		#NULL!
285	0	4	0	0	4	7	1	1	0	1	1	6200	2600	0	0	0	1	1	1	1	1		1	1	#NULL!		#NULL!		#NULL!		#NULL!		#NULL!		#NULL!		#NULL!		#NULL!		#NULL!		#NULL!		#NULL!		#NULL!		#NULL!
286	0	4	0	0	4	9	0	0	0	1	1	4800	2200	0	0	1	1	1	1	1	1		1	1	#NULL!		#NULL!		#NULL!		#NULL!		#NULL!		#NULL!		#NULL!		#NULL!		#NULL!		#NULL!		#NULL!		#NULL!		#NULL!
287	0	5	0	0	4	9	1	1	0	1	1	8000	3200	0	0	0	1	1	1	1	1		1	1	#NULL!		#NULL!		#NULL!		#NULL!		#NULL!		#NULL!		#NULL!		#NULL!		#NULL!		#NULL!		#NULL!		#NULL!		#NULL!
288	1	3	0	0	4	0	1	0	1	0	0	3800	1740	0	0	2	1	1	1	1	1		1	1	#NULL!		#NULL!		#NULL!		#NULL!		#NULL!		#NULL!		#NULL!		#NULL!		#NULL!		#NULL!		#NULL!		#NULL!		#NULL!
[truncated: 66 more columns]
